# Supplementary material for: Vancomycin Drug Reaction with Eosinophilia and Systemic Symptoms: Meta-Analysis and Pharmacovigilance Study
Source: J Clin Med. 2025 Jan 31;14(3):930. doi: 10.3390/jcm14030930 (PMC11818417; doi:10.3390/jcm14030930)
Supplement: Supplementary file 1 [file jcm-14-00930-s001.zip]

Archive with 1 entries (1 files):
- jcm-3450208-supplementary.pdf
